# Supplementary material for: Detection of Leptospira species in bat cadavers, Czech and Slovak Republics
Source: Emerg Microbes Infect. 2022 Sep 26;11(1):2211–3. doi: 10.1080/22221751.2022.2117095 (PMC9518262; doi:10.1080/22221751.2022.2117095)
Supplement: Supplemental Material [file TEMI_A_2117095_SM8308.zip]

Archive with 3 entries (3 files):
- Appendix 1.docx
- Appendix 2.docx
- Figures 1A and 1B captions.docx
